# Supplementary material for: Incidence of HPV and HPV related dysplasia in elderly women in Sweden
Source: PLoS One. 2020 Mar 20;15(3):e0229758. doi: 10.1371/journal.pone.0229758 (PMC7083300; doi:10.1371/journal.pone.0229758)
Supplement: S1 Dataset — (XLSX) [file pone.0229758.s001.xlsx]

## Sheet: Blad1
Age HPV test 1	HPV test 1	HPV test 2	Age HPV test 2	HPV test 3	Age HPV test 3	HPV test 4	Age HPV test 4
78	0
60	0	0	71
67	0	0	77	0	79
70	0	0	79
79	0
66	0
63	0
72	0	0	76	0	81
69	0
68	0
70	0	31	78
62	POSITIVE
68	0	0	74	0	78
62	0	0	69	0	71
64	0	0	68
67	0
61	0	0	69	0	71
64	0
63	0	0	70
63	0	0	70	0	73
65	0
74	0
66	0	0	75
72	0	0	79	0	82
67	0	16	74
62	POSITIVE																						73	43221	2018	5	22
60	0	0	67	0	70	0	79
62	0	0	67	0	70
60	0	0	65
75	0
61	0	0	66	0	68	0	71
69	0	0	74	0	77
64	0
70	0	0	74
73	0	0	78
60	0	16	66
80	0
76	0	0	79
66	0
63	0	0	68	0	68
75	0
65	0
75	0
66	POSITIVE
61	0	0	64	0	64	0	68
61	0	0	62	0	65	0	67
62	0	0	66	0	69
60	0	0	62	0	63
68	0	0	72
61	0	0	63	0	67
66	0	0	68
69	0	0	71	0	73
66	0	0	69
80	0	0	80	0	81	0	82
72	0	0	76
62	0	0	64	0	67
64	0	0	66	0	71
60	0	0	61	0	65
61	31
61	31	31
64	0	0	65	0	66	0	68
64	31
66	0	0	68	0	70	0	73
66	0	33/52/58	67
60	0	0	61	0	64	0	67
64	0	0	67	0	70
60	0	0	67
70	0	0	73	0	77
72	0	0	73	0	76	0	79
65	0
65	0	0	67	0	70
70	0	0	74	0	77
63	0	0	67
68	0	0	73
71	0	0	74	51	77
70	0	0	73	0	77
61	0	0	65	0	67
68	0	0	71	0	74
70	16
76	0	16	80
63	0
71	0	0	73	0	76
74	0
69	0
75	0	0	78
72	16
80	0	0	82	0	85
72	0	0	76
80	0	0	83
71	0	0	73	0	75	0	77
71	0	0	76
64	0	0	66	0	69
66	0	0	67
62	0	0	64	0	66
65	0	0	71
66	0	0	68	0	70	0	72
60	0	0	62	0	65
74	0	0	76	0	78	0	79
67	0	0	69
66	0	0	68	0	70
72	0	0	74	0	77
77	0
69	16, 33/52/58
68	0	0	71	0	73
69	0	0	71	0	74
65	0	0	67	0	70
65	0
67	0	0	71	0	73
61	0
77	0	0	79
63	0	0	63
80	35
68	0	0	71	0	74
74	0
60	0
66	0	0	68	0	69	0	71
64	0	0	67
69	0	0	73	0	75
66	0	0	70
65	0	0	67	0	70
70	0
63	0	0	64	0	66
74	0	0	76	0	78
70	0	0	72	0	74	0	76
62	0
72	0
62	0	0	62	0	64	0	67
66	0	0	68	0	72	0	72
68	0	0	72	0	72
73	0	0	77
71	0	0	73	0	76
64	51
62	0	16, 33/52/58	64
62	0	0	65	0	66
69	0	0	73
61	0
62	0	0	65	0	68
72	0
76	0
68	0
64	0	0	69
73	0
64	0
83	0
64	0
65	0	0	68	0	70
62	0
70	0	0	74	0	76
67	0	0	72
69	0	0	74
60	0	0	62
65	0	0	68
73	0
68	0	0	72	0	73
74	0	0	77
78	0	0	82
70	0	0	70	0	74
75	0	0	78	0	80
65	0	0	67	0	70
70	0	0	73	0	74
60	51
76	0
66	0	16	69
76	0
68	0	0	72
60	0
62	0	0	65	0	67
60	0	0	64	0	66
68	0	0	71
67	0	0	72
63	0
62	0	0	66	0	69
69	0	0	73
64	0	0	66	0	70
67	0
66	0	0	70
69	0	0	71
73	0
61	0	0	64	0	66
60	0
61	0	0	64
69	0
64	0
71	0
64	0	0	68
60	0	0	64	0	66
65	0	0	71
61	0
63	0	0	67
68	0	0	71	0	71
64	0	0	68	0	68
63	0	0	67
73	0	0	76	0	77
67	0	0	71	0	74
73	16	0
66	0	0	69	0	71
71	0	0	74	0	76
75	0	0	78
72	0
79	0
66	0	0	69
63	0	0	67	0	68
63	0	0	67
68	0	0	73
76	31
75	0
62	0	0	66	0	67
70	0	0	74
63	0
67	0
69	0	0	72	0	74
60	18/45
67	0	0	71
63	0	0	65
65	0
74	0	0	77
62	0	0	66
65	0	0	68
67	0	0	72
62	0
66	0	0	69	0	70
60	0	0	64
73	0
64	0	0	67	0	69
78	0	0	81	0	83
68	0	0	71	0	72
74	0	0	77	0	80
75	0
76	0
81	0
70	0
68	0	0	71	0	74
66	0	0	68	0	70
65	0
65	0	0	68
68	0	0	71
62	0
66	0
66	0	0	69	0	71
66	0	0	70	0	72
67	33/52/58
61	0
74	0
64	0
65	0
67	0	0	71
61	0	0	66
67	0	0	69	0	72
67	0
62	0	0	66
66	0	0	71
61	0	0	64	0	66
66	0
63	0	0	66	0	67	0	68
62	0	0	65
77	35
60	0	0	63	0	64
72	0	0	77
62	0	0	66
63	51
69	0	0	74
63	0	0	66	0	68
81	0
68	0	0	73
75	0	0	78	0	81
67	0	0	69	0	72
61	0	0	64	0	66
66	0
62	0	0	65
74	0	0	78
69	0
77	0	0	80	0	84
61	0	0	63	0	66
62	0	0	65	0	68
70	0	0	75
69	0
75	0
64	0	0	67	0	68
78	0	0	81
67	0
66	0	0	69	0	72
72	0	0	75
66	0	0	69	0	72
63	0	0	66
62	0
63	0
68	0	0	71	0	73
67	0	0	71
69	0	0	72	0	74
81	0
74	0	0	79
64	0	0	68
63	0	0	63	0	68
68	0	0	71	0	74
66	0	0	69	0	72
72	0
63	0
64	0	0	67
68	0
69	0
72	0
68	0	0	71
71	0	0	74
60	0	0	63
70	0
67	33/52/58
76	0
60	0	0	63	0	65
68	0
67	0	0	70
78	0
72	0	0	75	0	77
69	0	0	72
71	0
65	0
60	0	0	63
69	0
62	0	0	66
64	0
68	0	0	71
61	0	0	65
71	0
62	0
68	0	0	71	0	74
62	0	0	65
67	0	0	70	0	73
69	0	0	72	0	75
63	0	0	65
69	0	0	72
69	0	0	72
64	0	0	66	0	69
80	0
74	0	0	76	0	79
67	0	0	69
67	0	0	71
67	0	0	69	0	71
72	0
69	0
67	0	0	70
70	0	0	73
69	0	0	72	0	75
65	0	0	67	0	69
62	0
66	0	0	69	0	71
62	0
76	0	0	82
64	0	0	67	0	68
63	0	0	67
68	0
70	0	0	73	0	75
70	0	0	73
68	0	0	72
67	0	56	69
63	0
71	0
72	0
61	0
79	16
67	0	0	69
77	0
80	0	0	82
72	0	0	74
79	0
78	0
74	0
66	0	0	69
61	0	0	64	0	66
66	0
75	0	0	77	0	79
68	0	0	71	0	73
69	0	0	72	0	74
60	0	0	63
62	0	0	65	0	67
69	0	0	72	0	74
62	0
65	0	0	68	0	69
63	0	0	66	0	67	0	69
70	0	51	73	0
66	0	0	70
71	0	0	75
76	0
78	0
77	0
69	0
72	0
66	0	0	70
66	0
75	0
71	0	0	74	0	76
72	0	0	74	18/45	76
68	0	0	71	0	73
64	0
64	0	0	69
79	0
80	0
71	33/52/58
60	0	0	63
70	0	0	73
70	0	0	73
62	0	0	65	0	68
63	0
74	0	0	77	0	78
60	0	0	61	0	65
68	0	0	70	0	72
62	0
65	0	0	69
61	0	0	63
68	0	0	73	0	74
71	0	0	74
64	0	0	66
70	0	0	73
70	0	0	72	0	75
74	0
60	0
69	0	0	72
66	0	0	68	0	71
77	0
61	0	0	65
65	0	0	68
61	0	0	64
62	0	0	65
61	0	0	63	0	66
75	0
64	0	0	66	0	68
64	0	0	67	0	69
65	0	0	68	0	70	0	71
64	0
64	0	0	66	0	68
64	0	0	66
85	0
81	0
71	0
73	0	0	76
69	0	0	73
73	0
64	0
81	0
69	0	0	74
65	0	0	67	0	69
68	0	0	70
68	0	0	74
82	0	0	88
75	0
66	0	0	69
61	0	0	64	0	66
73	0
70	0	0	74
61	0	0	64
60	0	0	63
64	0
64	0	0	68
75	0	0	78	0	79
62	0	0	68
66	0	0	72
72	0	0	77
70	0	0	75
75	0	0	77	0	79
73	0	0	76
75	0
66	0	0	65	0	72
65	0	0	68
68	0
67	0	0	71
62	0	0	65
68	0	0	71	0	74
76	16
67	0	0	71
73	0	0	75	0	78
64	0	0	67	0	68
66	0	0	69
70	0	0	72	0	74
65	0	0	68
67	0	0	69
64	0	0	66	0	68
70	0	0	73
69	0
65	0	0	67	0	69
61	0	0	64	0	66
68	0	0	71
67	0
70	0
64	0	0	67	0	68
70	0	0	72
63	0	0	65	0	67
65	0	0	68	0	69
69	0	0	71	0	73
68	0	0	72
71	0	0	73	0	75
64	0	0	68
70	0	0	73	0	75
68	0	0	70
67	59
69	0
65	0	0	69	0	69
64	0	0	66	0	69
72	0	0	76
66	0
65	0	0	69
68	0	0	73
79	18/45
72	0	0	74
66	0	0	68
63	0
61	0	0	64	0	66
60	0	0	62	0	65
71	0
64	0	0	67
77	0	0	80	0	82
66	0
70	0
67	0	0	71
69	0
63	0	0	65
60	0	0	62	0	63
72	0
65	0
67	0	0	69
73	0	0	75	0	77
69	0	0	72
81	0	0	84	0	85
74	0	0	77
70	0	0	73
75	0	0	78
65	0	0	68	0	70
85	0
84	0
64	0	0	68
77	0	0	79	0	82
73	0	0	76
73	0
70	0	0	72	0	74
70	0	0	72
62	0	0	64	0	65
60	0	0	62
69	0	0	72	0	75
65	0	0	68
68	0	0	71
68	0	0	71
69	0	0	71
63	0	0	67
72	0	0	76
70	0	0	72	0	74
62	0	0	64	0	66
72	0
60	0
64	0	0	66	0	68
66	0	0	69
68	0
69	0	56	72
77	0
73	0	0	75
65	0
68	0	0	72
65	0	0	68
77	0	0	79
68	0	0	71
62	0	0	65	0	68
60	0	0	64
63	0
73	0	0	75
66	0	0	70
69	0
60	0
69	0	0	71	0	74
74	0	0	76	0	78
67	0
76	0
70	0	0	73
65	0
68	0	0	71	0	72
62	0	0	64	0	67
69	0	0	70	0	72
74	0
72	0	0	75	0	76
83	0
67	0	0	69	0	72
72	0	0	76
61	0	59	67
66	0
78	0	0	82
69	0	0	71	0	74
64	0	0	67
72	39
69	39
66	0	0	69
65	0	0	70
66	0	0	71
68	0
71	0	0	74
70	0
70	0	0	73
61	0	0	65
62	0	0	65
68	0	0	72
65	0	0	67	0	69
75	0	0	78
66	0	0	68	0	70
67	18/45
65	0	0	67	0	68
63	0	0	65
60	0	0	62
63	0
68	0
62	0
68	0	0	71
77	0
76	0	0	79
68	0	0	71
70	0	0	73
83	0
61	0
73	0	0	76
66	0	0	69
68	0
77	0	0	81
65	0	0	68	0	70
64	0
65	0
68	0
67	0	0	69
85	0	0	87
60	0	0	63
80	0
69	0	0	72	0	75
62	0	0	65	0	67
67	0
66	33/52/58
67	0	0	70
69	0	0	74
69	0	0	72
73	0
63	0	0	67
69	0	0	71	0	74
70	0	0	72
73	0
63	0
67	0
65	0	0	70
61	0
66	0	0	68
69	0
65	0	0	67	0	69
65	0	0	68
72	0	0	75
76	0	16	80
73	0	0	75
79	0
63	0	0	66
66	0	0	68
64	0
87	0
64	0
70	0	0	72	0	74
71	0
72	0	0	76
65	0
75	0
70	0	31	72
70	0	0	73
68	0
65	0	0	67	0	69
63	0	0	65
66	0	0	69
68	0	0	71	0	73
69	0	0	71	0	73
67	0	0	69	0	70
69	0	0	71	0	73
81	0
62	0	0	64	0	66
75	0	0	78	0	69
65	0	0	67
61	0	0	68
64	0
85	0
70	0
79	0	0	81
68	0	0	70	0	72
70	0
68	0	35	71
66	0	0	69	0	70
67	0	0	70	0	72
77	0
65	0	0	68
72	0	0	74	0	76
70	0
62	0	0	65
63	0
72	0	0	74
80	0
73	0	0	75
67	0
68	0	0	71	0	72
67	0
82	0
68	0
62	0	0	64	0	67
69	0
69	0	0	73
69	0	0	73
69	0	0	71
62	0	0	65
62	0	0	64	0	66
80	0
64	0	0	67	0	69
67	0	0	70
64	0
64	0	0	66
67	0
74	0
66	0	0	70	0	71
70	0	0	72
72	0	0	75
71	0	0	74
66	0	0	68
72	0	0	77
70	0
77	0
75	0	0	75
71	0	0	73	0	76
75	0	0	78
69	0	0	72
71	0
62	0	0	65	0	67
61	0
63	0	0	67
78	0
74	0	0	76	0	79
67	0	0	70
65	0
61	0	0	63	0	66
73	0
64	0	0	67
67	0
67	0	0	70
72	0	0	74	0	77
68	0	0	71
66	0
63	0	0	67
61	0
64	0
60	0
86	0
65	56
76	0
71	0	0	74
63	0	0	67
78	0
70	0	0	72	0	75
69	0
70	0
72	0
68	0	0	71
74	0	0	78
79	0
72	0	0	76
69	0
64	0	0	67
64	0
89	0
64	0
76	0
80	0
70	0	0	75
89	0
72	0
69	0	0	75
69	0
72	0
66	0	0	70
70	0	0	79
74	0
74	0
84	0	0	87
66	0	0	68
72	0	0	74	0	76
61	0	0	64	0	66
65	0	0	67
63	0	0	66
87	0
84	0
81	0
66	0
70	0	0	75
68	0	0	71
83	0
67	0	0	72
68	0	0	71
72	0
67	0	0	69
71	0	0	75
66	39
74	0
63	0	0	66
64	0	0	67	0	68
83	0
77	0
65	0
71	0	0	74
65	0
71	0
71	0	0	75
66	0	0	68	0	69
72	0	0	74
71	0
79	0	0	82
61	0	0	65
60	0	0	62	0	65
78	0	0	81
62	0
76	18/45
62	0	0	64	0	67
69	0	0	71
66	0	0	68	0	71
67	0	0	70
71	0	0	77
68	0	0	70
67	0
84	0
66	0	0	71
63	0	0	66
67	0
65	0	0	68
70	0	0	73
79	0	0	81	0	83
71	0
66	0	0	70	0	72
66	31
63	0	0	67
61	0	0	63
73	0	0	76
66	0
64	0	0	66	0	69
63	51
75	0
67	0	0	70
74	0	0	76
76	0	0	79
74	0
70	0	0	72
65	0	0	68
73	0
64	0
84	0
66	0	0	69
68	0	0	72
69	33/52/58
73	0
62	0	0	65	0	67
70	0	0	74
70	0
67	0	0	70
69	0
67	0	0	69
65	0	0	68
67	0	0	71
82	0
72	0
66	0
67	0	0	71
62	0	0	68
62	0
66	59
68	0	0	71
69	0	0	71	0	74
63	0
67	0	0	71
76	0	0	80
65	0	0	68
62	0
64	0
73	16
65	0	0	69
71	0
63	0	0	66	0	68
66	0	0	70
68	0	0	71
60	0
71	0
68	0	0	69	0	72
64	0	0	68
67	0	0	70
66	0
63	0
60	0	59	64
68	0	0	73
64	0	0	66
74	33/52/58
73	0	0	77
72	0
61	0	0	64
70	0	0	74	0	75
61	0
84	0
67	0
71	0
74	0
62	0
64	0
64	0
71	0
72	0
61	0	0	64
66	0	0	68	0	78
66	0	0	68
75	31
71	0
61	0	0	65
66	0	0	68
72	0	0	74
75	0	0	79
71	0	0	74
64	0	0	67
66	0	0	70
62	0
72	0
73	0	0	75
62	0
66	0	0	71
70	0
69	0
65	0	0	69
73	0	0	76
66	0
63	0	0	66
68	0	0	72
73	0	0	76
61	0	0	66
61	0
69	16
72	0
62	0	0	64	0	67
60	0
70	0	0	73
66	0	0	69
60	0
66	0	0	71
63	0	0	66
63	0	0	66
78	0	0	82
62	0
65	0	0	68
67	0	0	71
72	0	0	74
63	0	0	67
66	0	0	70
83	0
70	0	16	73
62	0
64	0	0	68
62	0
68	0	0	71
66	0	0	70
75	0
66	0	0	69
70	0	0	73
71	0	0	74
69	0	0	72
71	0	0	74
75	0	0	78
75	0
70	0
81	0
80	0
75	0
61	0	0	65
69	0
76	0	0	80
63	0	0	68
70	0	0	72
73	0	0	75
66	0	0	70
63	0	0	66
67	0
64	0	0	67
69	0	0	72
65	0	0	69
74	0
66	0	0	67
67	0	0	69	0	71
60	0	0	62
67	0	0	70
62	0	0	66
73	0
65	0	0	68
70	0	0	74
71	0	0	74
68	35
60	0	0	64
69	0
70	0
67	0	0	69
67	0	0	69	0	71
69	0	0	73
66	0	0	69
67	0
60	0	0	62
68	0
64	0	0	67
64	0	0	69
66	0
60	0
62	0	0	64
63	0
66	0	0	69
60	0
63	0	0	66	0	67
62	0	0	66
74	0
64	0
69	0	0	71
67	0	0	71
67	16
60	0	0	62
79	0
68	0
62	0
70	0	0	73
71	0
74	0
63	0
60	0	0	64
81	0
64	0	0	68
73	0	0	77
61	0	0	64
80	0
72	0	0	74
72	0	0	74	0	75
65	0	0	68	0	70
67	0	0	71
67	0
69	0
62	0
63	0	0	67
68	0	0	71
79	0
77	0
74	0	0	78
63	0
78	0
72	0
77	0
68	0	0	71
61	0	0	64
68	16
68	0	0	71
72	0	0	75
68	0	0	72
70	16.31
81	0	0	84
68	0	0	71
67	0
66	0
79	0
67	0
83	0
71	0	0	74
70	0
64	0
69	0	0	72
65	0
62	0
75	0	0	78
71	0	0	74
69	0	0	72
67	0
60	0	0	63
72	0	0	76
75	0
67	0
60	0	0	63
64	0	0	67
64	0	0	67
73	0	0	76	0	78
65	0
69	0	0	71
83	0	0	86
73	0
81	0
75	0	0	80
70	0	0	73
65	0
63	0
71	0
68	0
61	0
63	0	0	66
69	0
74	0	0	77
64	0	0	68
67	0	0	71
60	0
70	0
74	0	0	77
70	0	0	74
65	0	0	69
68	0	0	71	0	73
70	0	0	73
60	0	0	62
64	0	0	66
73	0	0	76
73	0
77	0	0	79
61	0
72	0
68	0
69	0	0	71
65	0
68	0	0	71
65	0
63	0	0	66	0	67
62	0	0	65
69	0
71	0	0	74
64	0
72	0	0	75
71	0	0	74
62	0
69	0
68	0	0	69
62	0
70	0	0	72
73	0	0	77
71	0	0	75
68	0	0	71
69	0
63	0
67	0	0	71
72	0
67	0	0	70
81	0
60	0
66	0
77	0
68	0
72	0
71	0	0	75
71	0	0	76
77	0
78	0	0	82
80	0	0	82
66	0
80	0	0	83
74	0
75	0	0	78
61	0
78	0
69	0	0	73
65	0	0	68
70	0
61	0
67	0	0	71
68	0	0	71
67	0	0	71
79	0
66	0	0	69
69	0	0	73
67	0
80	0
62	0	0	66
73	0
70	0	0	72
64	0	0	68
65	0
74	0	0	76
76	0
63	56
76	0
68	0
65	0	0	67
60	0	0	64
64	0	0	67
68	0	0	72
70	0
68	0
64	0
65	0
63	0	0	65
67	0
77	0
79	0	0	81
84	0	0	87
63	0	0	67
73	0	0	75
68	0	0	70
71	0
62	0
61	0
68	0
69	0	0	71
61	0
72	0	0	74
72	0	0	74
71	0	0	73
71	0	0	75
70	0	0	73
60	0	0	74
67	0	0	69
71	0
66	0
72	0
66	0
74	0	0	77
87	0
61	0
83	0
68	0	0	70
69	0
70	0	0	73
71	0
62	0
73	0	0	75		77
60	0
66	0
69	0
64	0
75	0
66	0	0	70
72	0	0	79
69	0
63	0
68	0	0	72
74	0
65	0
72	0	0	75
69	0
62	0
65	0
70	0	0	72
66	0
67	0
67	0	0	71
67	0	0	70
67	0
70	0	0	73
61	0
60	0
61	0	0	64
63	0	0	65
73	0	0	76
62	0		65
65	0	0	67
62	0
69	0	0	72
66	0	0	69
61	0	0	62	0	65
74	0
65	0	0	67
72	0	0	75
68	0
61	0
64	0	0	66
61	0
62	0
70	0
76	0
73	0
61	0
61	33/52/58
61	0	0	64
62	0	0	69
60	0
60	0	0	64
65	0
76	0
68	0
71	0	0	73
64	0
60	16
61	0
68	0
68	0
62	0
72	0
61	0
72	0	0	74
61	0
67	0	0	69
65	0
63	0	0	64
65	0
69	0	0	69	0	72
74	0	0	76
66	0
65	0
72	0
70	0
63	0	0	66
74	0	0	75
64	0
73	0
68	0	0	69
61	0
63	0	0	66
65	0
69	0
68	0	0	69
67	0	0	69
81	0	0	82
61	0	0	62
60	0
69	0
72	0
65	0
65	0
70	0
73	0
70	31
62	0
63	0
80	0
61	0
71	0
64	0
61	56
63	0
68	0
69	0
70	0	0	71	0	73
74	0	16	75
75	0
60	0
61	0
62	0
61	0	0	63
69	0
68	0	0	70
63	0
73	16
69	0
72	0
67	0	0	68
68	0
65	0
66	0
67	0	0	68
72	0
61	0
71	0	0	74
61	0
64	0
71	0
73	0
71	0
76	0	0	78
70	0
60	0	0	63
66	0
65	0
66	0
73	0
68	0
72	56
73	0	0	73
69	0	0	72
60	0
81	0
70	0	0	73
62	0
72	0
66	0
80	0
67	0
62	0
62	0
60	0	0	61
74	0
63	0
69	0	0	71
69	0
69	0
71	0
64	0
60	0	0	62
60	0
66	0
68	0
64	18/45
80	0
88	0		90
75	0	0	76
67	0
60	0	0	62
67	0
62	0
63	0
81	0
73	0	0	75
62	0
75	0
64	0	0	65
64	0
60	0	0	62
78	0	0	81
68	0
83	59
69	0
71	0
71	0
76	31
65	0
79	0
74	0
65	0
69	0
68	0
61	51
67	0	0	69
61	0
68	0	0	71
67	0
62	0
72	0
83	0
72	18/45
65	51
70	0
67	0	0	69
66	0	0	67
68	0
68	0
62	0
61	0	16	64
73	0
76	0
72	0
73	0
60	0
80	0
67	16
61	0
60	0
70	0
71	0	0	73
74	0
63	0
71	0
78	33/52/58
74	0
78	0
70	0
68	16
68	0	0	70
71	0
72	0
67	0
60	0	0	63
73	0
70	0
61	0
61	0
79	0
60	0
70	0
70	0
73	0
62	0
85	0
79	0
68	0
69	0
67	0
60	0
78	0
68	33/52/59
60	0
72	0
65	0
73	0
70	0
69	0	0	72
65	16,33/52/58,56
61	16
81	0
69	0
64	0
74	0	0	77
60	0
62	0	0	65
72	0
60	0
74	0
62	0	0	64
66	0
71	0
64	0
73	0
68	33/52/58
62	0
71	0
60	39
65	0
71	0
61	0	0	64
73	0
61	51
78	0
67	0
63	0
61	0
75	0
61	0
77	0
75	0
62	0
71	0
62	0	0	65
61	0
61	0	0	63
66	0
72	0
71	0	0	73
60	0
69	0
69	0
62	0
65	0
74	0
73	0
67	0
75	0
64	0
78	0
78	0	0	81
69	0
62	0
62	0
66	0
79	0
70	0
64	0
70	0
64	0
64	0
66	0	0	67
69	0
69	0
60	0
64	0
69	0
72	0
70	0
70	0	0	73
76	0
60	0
69	0
61	0
63	0
76	0
79	0	0	82
61	0
75	0
69	0
62	0
67	0	0	69
71	18/45
71	51
76	0
67	0
60	0
68	0
68	0
62	0
69	0
75	0
69	0
65	0
60	0
72	0
65	0
65	0
61	0
72	0
61	0
66	0
63	0
60	0	0	62
69	0
74	0
67	0
74	0
60	0
64	0
80	16
73	0
65	0
68	0
76	0
72	0
62	0
74	33/52/58
78	0
65	0
76	0
70	0
81	0
60	0	0	63
63	0
67	0
63	0
68	0	0	71
66	0
62	0	0	65
70	0
73	0
73	0
63	0
66	0
69	0
67	0
61	0
78	0
61	0
61	0
70	0
71	0
60	0	0	62
80	16
83	0
60	0
67	0
77	0
76	0	0	78
71	0
68	0
70	0
76	0
64	0
76	0
61	0
69	0
62	0
62	0
71	0
66	0
70	0
81	0
63	0
73	0
61	0
78	0
61	0
67	0
73	51
76	0
65	0
66	0
62	0
80	0
65	0
61	0
67	0
61	0
69	0
65	0
64	0
63	0
66	18/45
73	0
75	0
61	0
63	0
64	0
65	0
61	0
69	0
70	0
80	0
70	0
60	0
71	0
71	0
73	0	0	75
61	0
80	0
70	0
68	0
66	0
70	0
60	0
64	0
68	0
65	0
67	0
67	0
65	0
80	0
66	0
80	0
63	0
66	0
61	51
68	0
76	0
75	0
65	0
75	0
66	0
60	0
68	0
74	0
73	0
77	0
69	0
68	0
65	0
76	0
70	0
68	0
69	0
61	0
63	0
67	0
62	0
83	0
68	0
73	0
73	0
61	0
71	0
67	0
69	0
69	0
61	0
72	0
69	0
75	0
74	0
66	0
71	0
62	0
66	0
62	0
77	0
66	0
78	0
71	0
74	0
75	0
68	0
69	0
72	0
73	0
61	0
68	0
71	0
78	0
73	0
68	0
83	0
68	0
61	0
69	0
74	0
73	0
68	39
75	0
65	0
65	0
68	0
67	0
73	0
73	0
77	0
74	0
67	0
63	0
62	0
68	0
68	0
62	0
63	0
75	0
61	0
61	0
66	0
70	0
70	0
66	0
60	0
76	0
60	0
60	33/52/58
60	POSITIVE
