# Supplementary material for: Incidence of HPV and HPV related dysplasia in elderly women in Sweden
Source: PLoS One. 2020 Mar 20;15(3):e0229758. doi: 10.1371/journal.pone.0229758 (PMC7083300; doi:10.1371/journal.pone.0229758)
Supplement: S2 Dataset — (XLSX) [file pone.0229758.s002.xlsx]

## Sheet: Time tilHPVpos and HSIL
Age HPV test negative	Age HPV test positive	HPV test	Time till positive( months)	cytology	histology
66	67	33/52/58	10	benign	CIN 2
70	73	16	27	benign	CIN 3
67	74	16	85	benign	CIN 2
61	67	59	60	benign	CIN 3
			average 45.5 months
